# Supplementary material for: Genetic Characterization and Pathogenicity of H7N7 and H7N9 Avian Influenza Viruses Isolated from South Korea
Source: Viruses. 2021 Oct 13;13(10):2057. doi: 10.3390/v13102057 (PMC8540337; doi:10.3390/v13102057)
Supplement: Supplementary file 1 [file viruses-13-02057-s001.zip]

Archive with 1 entries (1 files):
- viruses-1415344-supplementary.pdf
